# Supplementary material for: Impact of Handgrip Strength on Survival in Hemodialysis Patients
Source: Diagnostics (Basel). 2024 Dec 31;15(1):75. doi: 10.3390/diagnostics15010075 (PMC11719649; doi:10.3390/diagnostics15010075)
Supplement: Supplementary file 1 [file diagnostics-15-00075-s001.zip]

Archive with 1 entries (1 files):
- diagnostics-3368763-supplementary.pdf
